# Supplementary material for: The missing link: ARID1B non-truncating variants causing Coffin-Siris syndrome due to protein aggregation
Source: Hum Genet. 2024 Jul 19;143(8):965–78. doi: 10.1007/s00439-024-02688-9 (PMC11303441; doi:10.1007/s00439-024-02688-9)
Supplement: Supplementary file 1 — Supplementary Material 1: File S1 Excel file containing the worksheet “clinical_table” with comprehensive clinical and genetic data of individuals included in the herein study, the worksheets “domains” and “variants” used for Fig. 1C, as well as the worksheet “missense_clinvar” containing pathogenic/likely pathogenic missense variants listed in the ClinVar database [file 439_2024_2688_MOESM1_ESM.xlsx]

## Sheet: clinical_table
Patient_ID (in Project)	HPO	Ind1-2129del4	Ind2-2188ter	D1099V	G1112D	IndMS1197-D1727N	IndMS0672-C1945R	IndMS1200_E2011V	Ind10-I2031N	Ind11-I2031T	Ind5812-H2054P
##General information
Case published previously		no	yes	no	no	yes	yes	yes	yes	yes	yes
Literature reference		NA	22405089; 26340334	NA	NA	30459321	30459321	30459321	31088393	27474218	33958710
ClinVar		no	no	Variation ID: 545058 (3 entries)	Variation ID: 218776 (1 entry)	Variation ID: 2896505	no	no	no	Variation ID: 1254408 (1 entry)	no
Age at last investigation		4y 7m	19y 9m	NA	NA	NA	NA	NA	1y	NA	21y 6m
Sex		female	male	NA	NA	NA	NA	NA	male	male	female
Consanguinity		no	no	NA	NA	NA	NA	NA	NA	NA	NA
Ethnicity		german	german	NA	NA	NA	NA	NA	NA	NA	NA
Family medical history		Mother's cousin with developmental delay	unremarkable	NA	NA	NA	NA	NA	NA	mother mildly affected	NA
##Material and consent available
Test setting (research/diagnostic)		diagnostic	research	NA	NA	NA			NA	NA	NA
##Genetic Information
Variant(s) in ARID1B (genomic hg19/GRCh37)		chr6-157528660-GAAATGTCCATGG-A	chr6-157528738-AAGCATTGGAAA-A	chr6-157502263-A-T	chr6-157502302-G-A	chr6-157527454-G-A	chr6-157528108-T-C	chr6-157528307-A-T	chr6-157528367-T-A	chr6-157528367-T-C	chr6-157528436-A-C
Variant(s) in ARID1B (genomic hg38/GRCh38)		chr6-157207526-GAAATGTCCATGG-A	chr6-157207604-AAGCATTGGAAA-A	chr6-157181129-A-T	chr6-157181168-G-A	chr6-157206320-G-A	chr6-157206974-T-C	chr6-157207173-A-T	chr6-157207233-T-A	chr6-157207233-T-C	chr6-157207302-A-C
Variant(s) in ARID1B (NM_020732.3 and NP_065783.3)		c.6385_6397delinsA p.(Glu2129_Ala2133delinsThr)	c.6463_6473del p.(Ser2155Leufs*33)	c.3296A>T p.(Asp1099Val)	c.3335G>A p.(Gly1112Asp)	c.5179G>A p.(Asp1727Asn)	c.5833T>C p.(Cys1945Arg)	c.6032A>T p.(Glu2011Val)	c.6092T>A p.(Ile2031Asn)	c.6092T>C p.(IIe2031Thr)	c.6161A>C p.(His2054Pro)
genomic type (SNV/indel/CNV)		indel	indel	SNV	SNV	SNV	SNV	SNV	SNV	SNV	SNV
variant type		inframe	truncating	missense	missense	missense	missense	missense	missense	missense	missense
Position in ARID1B gene		exon 20	exon 20	exon 12	exon 12	exon 20	exon 20	exon 20	exon 20	exon 20	exon 20
Position in ARID1B protein		EHD2	EHD2	ARID	ARID	no domain	EHD2	EHD2	EHD2	EHD2	EHD2
Allelic state		heterozygous	heterozygous	heterozygous	heterozygous	heterozygous	heterozygous	heterozygous	heterozygous	heterozygous	heterozygous
Segregation/Inheritance		de novo	de novo	de novo (1 entry, rest unknown)	NA	NA	NA	NA	de novo	inherited from mother (de novo variant in mother)	de novo
a priori classification (for the published variants based on the respective study or ClinVar classification)		VUS (PM2_supporting, PM4_supporting, PS2_supporting)	likely pathogenic (PM2_supporting, PM4_moderate, PS2_supporting	likely pathogenic	likely pathogenic	VUS	likely pathogenic	VUS	likely pathogenic	likely pathogenic	likely pathogenic
Variant detection		Sanger Sequencing of ARID1B	trio exome	NA	NA	NA	NA	NA	index exome	index exome	exome
Other genetic testing		trio exome, CNV analysis, FMR1	molecular karyotyping	NA	NA	NA	NA	NA	NA	NA	NA
Additional genetic findings relevant to phenotype		no	no			NA	NA	NA	NA	NA	NA
Methylome analysis		BAFopathy episignature	BAFopathy episignature	NA	NA	negative	BAFopathy episignature	negative	NA	NA	NA
##Birth
Gestational week		39+6	42	NA	NA	NA	NA	NA	NA	NA	NA
APGAR		NA	7/8/9	NA	NA	NA	NA	NA	NA	NA	NA
Cord pH		NA	7.23	NA	NA	NA	NA	NA	NA	NA	NA
Prenatal growth anomalies (e.g. IUGR/SGA)		no	no	NA	NA	NA	NA	NA	NA	NA	NA
Birth weight (grams/SD)		2840 g (-1.46 SD)	3500 g (-0.64 SD)	NA	NA	NA	NA	NA	NA	NA	+0.07 SD
Birth length (cm/SD)		48 cm (-1.64 SD)	52 cm (-0.58 SD)	NA	NA	NA	NA	NA	NA	NA	NA
Birth head circumference (cm/SD)		36 cm (+0.88 SD)	36 cm (-0.07 SD)	NA	NA	NA	NA	NA	NA	NA	-0.26 SD
##Phenotypical abnormalities of body and face
Height at age last investigation (cm/SD)		101 cm (-1.57 SD)	171 cm (-1.41 SD)	NA	NA	NA	NA	NA	NA	NA	-0.4 SD
Weight at age last investigation (kg/SD)		15,8 kg (-0.94 SD)	58 kg (-1.50 SD)	NA	NA	NA	NA	NA	NA	NA	-2.3 SD
Head circumference at age last investigation (cm/SD)		51,3 cm (+0.7 SD)	57 cm (-0.01 SD)	NA	NA	NA	NA	NA	NA	NA	NA
Decreased body weight	HP:0004325	no	no	NA	NA	NA	NA	NA	NA	NA	yes
Short stature	HP:0004322	no	no	NA	NA	NA	NA	NA	NA	NA	no
Abnormal facial shape	HP:0001999	no	no	NA	NA	NA	NA	NA	NA	NA	no
Abnormality of the hand	HP:0001155	no	no	NA	NA	NA	NA	NA	NA	NA	NA
Abnormality of the foot	HP:0001760	yes; broad big toes	yes; broad big toes with hypoplastic nails and small sandal gap	NA	NA	NA	NA	NA	NA	NA	NA
##Intellectual and social development
Age of walking		33 m	36 m	NA	NA	NA	NA	NA	NA	NA	22 m
Age of first words		36 m	no speech development	NA	NA	NA	NA	NA	NA	NA	60 m
Motor abilities		she walks stable	mildly impaired with uncoordinated walking and difficulties in jumping	NA	NA	NA	NA	NA	NA	NA	NA
Speech abilities		speaks in three word sentences	none	NA	NA	NA	NA	NA	NA	NA	NA
Tested IQ (age)		NA	WISC-V (16 years): IQ 52; speech perception index 59; processing speed index 60	NA	NA	NA	NA	NA	NA	NA	NA
Global developmental delay; Intellectual disability	HP:0001263; HP:0001249	yes	yes	NA	NA	NA	NA	NA	yes	yes	yes
mild GDD/ID	HP:0011342; HP:0001256	yes	yes	NA	NA	NA	NA	NA	yes	yes	yes
moderate GDD/ID	HP:0011343; HP:0002342	no	no	NA	NA	NA	NA	NA	no	no	no
severe GDD/ID	HP:0011344; HP:0010864	no	no	NA	NA	NA	NA	NA	no	no	no
Behavioral abnormalities	HP:0000708	yes; autistic behavior	no	NA	NA	NA	NA	NA	NA		yes; autism
##Neurological system
#Brain imaging done: yes/no (type/age)		yes (ultrasound)	yes (cMRI)	NA	NA	NA	NA	NA	yes (cMRI)	yes (cMRI)	yes (cMRI)
Brain imaging abnormalities		agenesis of corpus callosum, hydrocephalus internus	delayed myelinisation	NA	NA	NA	NA	NA	agenesis of splenium of corpus callosum, delayed myelinisation	complete agenesis of corpus callosum	complete agenesis of corpus callosum, supracerebellar cistern enlarged, colpocephaly
EEG abnormalities (age)		NA	no	NA	NA	NA	NA	NA	NA	NA	NA
Seizures	HP:0001250	no	no	NA	NA	NA	NA	NA	NA	NA	NA
Muscular hypotonia	HP:0001252	yes	yes	NA	NA	NA	NA	NA	NA	NA	no
Muscular hypertonia	HP:0001276	yes;(intermittent tendency to overstreching)	no	NA	NA	NA	NA	NA	NA	NA	NA
Hearing impairment	HP:0000365	no	no	NA	NA	NA	NA	NA	NA	NA	no
Visual impairment	HP:0000505	no	yes; severe myopia, nystagmus	NA	NA	NA	NA	NA	nystagmus, strabismus	NA	no
#Other neurological anomalies		no	no	NA	NA	NA	NA	NA	NA	NA	NA
##Craniofacial anomalies
Microcephaly	HP:0000252	no	no	NA	NA	NA	NA	NA	no	no	NA
Macrocephaly	HP:0000256	no	no	NA	NA	NA	NA	NA	no	no	NA
Coarse facial features	HP:0000280	yes	yes	NA	NA	NA	NA	NA	yes	yes	NA
Prominent forehead	HP:0011220	no	no	NA	NA	NA	NA	NA	no	NA	NA
Thick eyebrows	HP:0000574	yes	yes	NA	NA	NA	NA	NA	yes	yes	NA
Periorbital fullness	HP:0000629	yes	no	NA	NA	NA	NA	NA	no	yes	NA
Long eyelashes	HP:0000527	no	yes	NA	NA	NA	NA	NA	no	NA	NA
Hypertelorism	HP:0000316	no	no	NA	NA	NA	NA	NA	no	no	NA
Epicanthic fold	HP:0000286	no	no	NA	NA	NA	NA	NA	no	no	NA
Upslanting palpebral fissures	HP:0000582	no	no	NA	NA	NA	NA	NA	no	no	NA
Down-slanting palpebral fissures	HP:0000494	no	yes	NA	NA	NA	NA	NA	no	no	NA
Depressed nasal bridge	HP:0005280	yes	no	NA	NA	NA	NA	NA	no	NA	NA
Wide nose	HP:0000445	yes	no	NA	NA	NA	NA	NA	no	yes	NA
Upturned nasal tip	HP:0000463	yes	no	NA	NA	NA	NA	NA	no; broad nasal tip	no	NA
low hanging columella	HP:0009765	no	yes	NA	NA	NA	NA	NA	no	no	NA
Thick alae nasi	HP:0009928	yes	no	NA	NA	NA	NA	NA	no	yes	NA
Broad philtrum	HP:0000289	no	no	NA	NA	NA	NA	NA	no	yes	NA
Short philtrum	HP:0000322	yes	yes	NA	NA	NA	NA	NA	no	yes	NA
Smooth philtrum	HP:0000319	no	yes	NA	NA	NA	NA	NA	no	NA	NA
Thin upper lip vermilion	HP:0000219	yes	yes	NA	NA	NA	NA	NA	yes	no	NA
Thick lower lip vermilion	HP:0000179	no	yes	NA	NA	NA	NA	NA	no	yes	NA
Everted lower lip vermilion	HP:0000232	yes	yes	NA	NA	NA	NA	NA	no	yes	NA
Wide mouth	HP:0000154	yes	yes	NA	NA	NA	NA	NA	no	yes	NA
Downturned mouth	HP:0002714	no	no	NA	NA	NA	NA	NA	no	no	NA
Macrotia	HP:0000400	yes	no	NA	NA	NA	NA	NA	no	NA	NA
Abnormality of the outer ear	HP:0000356	yes; posteriorly rotated ears	yes; posteriorly rotated, slightly protruding, simplified ears	NA	NA	NA	NA	NA	low-set ears	NA	NA
Other craniofacial anomalies			retrognathia	NA	NA	NA	NA	NA	low anterior hairine long philtrum	NA	NA
##Skeletal anomalies
Craniosynostosis	HP:0001363	no	no	NA	NA	NA	NA	NA	NA	no	NA
Delayed skeletal maturation	HP:0002750	no	no	NA	NA	NA	NA	NA	NA	NA	NA
Scoliosis	HP:0002650	no	no	NA	NA	NA	NA	NA	NA	no	NA
Pectus excavatum	HP:0000767	no	no	NA	NA	NA	NA	NA	NA	no	NA
Brachydactyly	HP:0001156	no	no	NA	NA	NA	NA	NA	NA	no	no
Clinodactyly	HP:0030084	no	yes; 5th fingers	NA	NA	NA	NA	NA	NA	yes; 2th fingers	no
Absent distal phalanges of 5th finger	HP:0005807	no	no	NA	NA	NA	NA	NA	no; prominent distal phalanges of 4th right toe	no	no
Prominent interphalangeal joints	HP:0006237	no	no	NA	NA	NA	NA	NA	NA	no	no
Joint laxity	HP:0001388	no	no	NA	NA	NA	NA	NA	NA	no	NA
##Ectodermal anomalies
Sparse scalp hair	HP:0002209	no	no	NA	NA	NA	NA	NA	NA	no	NA
Hypertrichosis	HP:0000998	yes	no	NA	NA	NA	NA	NA	NA	yes	NA
Aplasia/Hypoplasia of the nails	HP:0008386	no	yes; big toe	NA	NA	NA	NA	NA	NA	no	no
Delayed eruption of primary teeth	HP:0000680	NA	NA	NA	NA	NA	NA	NA	yes	NA	NA
Delayed eruption of permanent teeth	HP:0000696	NA	NA	NA	NA	NA	NA	NA	NA	NA	NA
Microdontia	HP:0000691	no	yes; and malpositioned teeth	NA	NA	NA	NA	NA	NA	NA	NA
#other ectodermal anomalies		no	no	NA	NA	NA	NA	NA	NA	NA	NA
##Congenital anomalies
Abnormality of the gastrointestinal tract	HP:0011024	no	no	NA	NA	NA	NA	NA	NA	no	no
Hernia	HP:0100790	yes; umbilical hernia	yes; inguinal hernia	NA	NA	NA	NA	NA	NA	no	no
Abnormal heart morphology	HP:0001627	no	yes; VSD	NA	NA	NA	NA	NA	NA	no	no
Abnormality of the kidney	HP:0000077	no	no	NA	NA	NA	NA	NA	NA	no	no
Abnormality of the genitourinary system	HP:0000119	no	yes; cryptorchidism	NA	NA	NA	NA	NA	NA	no	no
Laryngotracheomalacia	HP:0008755	yes; chondromalacia of the epiglottis since birth	no	NA	NA	NA	NA	NA	NA	no	NA
Generalized abnormality of skin	HP:0011354	no	no	NA	NA	NA	NA	NA	NA	no	NA
##Miscellaneous
Oral cleft	HP:0000202	no	yes	NA	NA	NA	NA	NA	NA	no	no
Recurrent infections	HP:0002719	no	no	NA	NA	NA	NA	NA	NA	NA	NA
Feeding difficulties/failure to thrive	HP:0011968; HP:0001508	no	yes; due to cleft palate	NA	NA	NA	NA	NA	NA	NA	NA
Sleep disturbance	HP:0002360	NA	yes	NA	NA	NA	NA	NA	NA	NA	NA
Recurrent otitis media	HP:0000403	no	no	NA	NA	NA	NA	NA	NA	NA	NA
Other anomalies or problems		no	no	NA	NA	NA	NA	NA	NA	NA	NA

## Sheet: domains
GENE	Species	position*	start	length	description	type	source	Transcript	Protein
ARID1B	Hsapiens	1…2249	1	2249	ARID1B protein	protein		NM_020732.3	NP_065783.3
ARID1B	Hsapiens	419…423	419	5	LxxLL motif	motif	https://www.uniprot.org/uniprotkb/Q8NFD5/entry#family_and_domains	NM_020732.3	NP_065783.3
ARID1B	Hsapiens	1066…1157	1066	92	ARID	domain	https://www.uniprot.org/uniprotkb/Q8NFD5/entry#family_and_domains	NM_020732.3	NP_065783.3
ARID1B	Hsapiens	1371…1390	1371	20	NLS	modelling-unit	https://www.uniprot.org/uniprotkb/Q8NFD5/entry#family_and_domains	NM_020732.3	NP_065783.3
ARID1B	Hsapiens	1608…1687	1608	80	EHD1	domain	https://journals.asm.org/doi/full/10.1128/MCB.23.8.2942-2952.2003	NM_020732.3	NP_065783.3
ARID1B	Hsapiens	1938…2214	1938	277	EHD2	domain	https://journals.asm.org/doi/full/10.1128/MCB.23.8.2942-2952.2003	NM_020732.3	NP_065783.3
ARID1B	Hsapiens	2049…2053	2049	5	LxxLL motif	motif	https://www.uniprot.org/uniprotkb/Q8NFD5/entry#family_and_domains	NM_020732.3	NP_065783.3
ARID1B	Hsapiens	2082…2091	2082	10	BC-Box	motif	https://journals.asm.org/doi/full/10.1128/MCB.00540-09#F1	NM_020732.3	NP_065783.3
		*All sequence positions were mapped to the ARID1B isoform NP_065783.3 used in the present study

## Sheet: variants
CHROM	POS	ID	REF	ALT	GENE	FEATUREID	EFFECT	HGVS_C	HGVS_P	CADD_PHRED	aa_pos	Species
chr6	157207526	v1	GAAATGTCCATGG	A	ARID1B	NM_020732.3	insertion_deletion	c.6385_6397delinsA	p.(Glu2129_Ala2133delinsThr)		2129	Hsapiens
chr6	157207603	v2	AAGCATTGGAAA	A	ARID1B	NM_020732.3	truncating_frameshift_deletion	c.6463_6473del	p.(Ser2155Leufs*)		2155	Hsapiens
chr6	157181129	v3	A	T	ARID1B	NM_020732.3	missense_variant	c.3296A>T	p.(Asp1099Val)	28.8	1099	Hsapiens
chr6	157181168	v4	G	A	ARID1B	NM_020732.3	missense_variant	c.3335G>A	p.(Gly1112Asp)	28.2	1112	Hsapiens
chr6	157206320	v5	G	A	ARID1B	NM_020732.3	missense_variant	c.5179G>A	p.(Asp1727Asn)	21.8	1727	Hsapiens
chr6	157206974	v6	T	C	ARID1B	NM_020732.3	missense_variant	c.5833T>C	p.(Cys1945Arg)	27.1	1945	Hsapiens
chr6	157207173	v7	A	T	ARID1B	NM_020732.3	missense_variant	c.6032A>T	p.(Glu2011Val)	25	2011	Hsapiens
chr6	157207233	v8	T	C	ARID1B	NM_020732.3	missense_variant	c.6092T>C	p.(Ile2031Thr)	26.4	2031	Hsapiens
chr6	157207233	v9	T	A	ARID1B	NM_020732.3	missense_variant	c.6092T>A	p.(Ile2031Asn)	27.7	2031	Hsapiens
chr6	157207302	v10	A	C	ARID1B	NM_020732.3	missense_variant	c.6161A>C	p.(His2054Pro)	26.4	2054	Hsapiens

## Sheet: missense_clinvar
Name	Gene(s)	Protein change	Condition(s)	Accession	GRCh37Chromosome	GRCh37Location	GRCh38Chromosome	GRCh38Location	VariationID	AlleleID(s)	dbSNP ID	Canonical SPDI	Variant type	Molecular consequence	Germline classification	Germline date last evaluated	Germline review status
NM_001374828.1(ARID1B):c.266G>A (p.Gly89Asp)	ARID1B|LOC115308161|LOC129997523	G6D, G89D	ARID1B-related BAFopathy	VCV000374256	6	157099080	6	156777946	374256	361185	rs1057518648	NC_000006.12:156777945:G:A	single nucleotide variant	missense variant	Likely pathogenic	Jun 10, 2021	criteria provided, single submitter
NM_001374828.1(ARID1B):c.2480C>T (p.Ala827Val)	ARID1B	A686V, A744V, A757V, A827V, A840V	Coffin-Siris syndrome 1	VCV001802582	6	157406028	6	157084894	1802582	1859628		NC_000006.12:157084893:C:T	single nucleotide variant	missense variant|5 prime UTR variant	Likely pathogenic	Nov 29, 2022	criteria provided, single submitter
NM_001374828.1(ARID1B):c.2491G>C (p.Gly831Arg)	ARID1B	G690R, G748R, G761R, G831R, G844R	Coffin-Siris syndrome 1	VCV002500746	6	157406039	6	157084905	2500746	2523644		NC_000006.12:157084904:G:C	single nucleotide variant	missense variant|5 prime UTR variant	Likely pathogenic	Feb 23, 2022	criteria provided, single submitter
NM_001374828.1(ARID1B):c.2581G>A (p.Gly861Ser)	ARID1B	G791S, G28S, G861S, G874S	ARID1B-related BAFopathy|not provided|Coffin-Siris syndrome 1	VCV000372882	6	157431695	6	157110561	372882	359764	rs1057518045	NC_000006.12:157110560:G:A	single nucleotide variant	missense variant	Likely pathogenic	Jun 10, 2021	criteria provided, multiple submitters, no conflicts
NM_001374828.1(ARID1B):c.2762G>T (p.Gly921Val)	ARID1B	G88V, G921V, G934V	Coffin-Siris syndrome 1	VCV001527910	6	157469758	6	157148624	1527910	1519417	rs2128633891	NC_000006.12:157148623:G:T	single nucleotide variant	missense variant	Pathogenic	Mar 23, 2022	criteria provided, single submitter
NM_001374828.1(ARID1B):c.3258G>T (p.Met1086Ile)	ARID1B	M1016I, M253I, M1086I, M1099I	not provided	VCV000372900	6	157495164	6	157174030	372900	359744	rs1057518059	NC_000006.12:157174029:G:T	single nucleotide variant	missense variant	Likely pathogenic	Feb 21, 2016	criteria provided, single submitter
NM_001374828.1(ARID1B):c.3345G>C (p.Lys1115Asn)	ARID1B	K1115N, K1128N, K282N	Coffin-Siris syndrome 1	VCV001174076	6	157495251	6	157174117	1174076	1163186	rs1583451360	NC_000006.12:157174116:G:C	single nucleotide variant	missense variant	Pathogenic	Jan 1, 2020	no assertion criteria provided
NM_001374828.1(ARID1B):c.3589G>A (p.Asp1197Asn)	ARID1B	D1003N, D1074N, D1114N, D1144N, D1157N, D1197N, D364N	Coffin-Siris syndrome 1	VCV001802589	6	157502187	6	157181053	1802589	1859636		NC_000006.12:157181052:G:A	single nucleotide variant	missense variant	Likely pathogenic	Nov 29, 2022	criteria provided, single submitter
NM_001374828.1(ARID1B):c.3665A>T (p.Asp1222Val)	ARID1B	D1139V, D389V, D1169V, D1182V, D1222V	not provided	VCV000545058	6	157502263	6	157181129	545058	535305	rs1554231259	NC_000006.12:157181128:A:T	single nucleotide variant	missense variant	Likely pathogenic	May 23, 2022	criteria provided, multiple submitters, no conflicts
NM_001374828.1(ARID1B):c.3704G>A (p.Gly1235Asp)	ARID1B	G1112D, G402D, G1182D, G1195D, G1235D	not provided	VCV000218776	6	157502302	6	157181168	218776	215330	rs864309615	NC_000006.12:157181167:G:A	single nucleotide variant	missense variant	Likely pathogenic	May 11, 2015	criteria provided, single submitter
NM_001374828.1(ARID1B):c.5896C>T (p.Arg1966Cys)	ARID1B	R1133C, R1913C, R1926C, R1966C	Coffin-Siris syndrome 1	VCV001184820	6	157527802	6	157206668	1184820	1174747	rs1369594791	NC_000006.12:157206667:C:T	single nucleotide variant	missense variant	Likely pathogenic		no assertion criteria provided
NM_001374828.1(ARID1B):c.6224T>G (p.Val2075Gly)	ARID1B	V1242G, V1881G, V1952G, V1992G, V2022G, V2035G, V2075G	Coffin-Siris syndrome 1	VCV001806346	6	157528130	6	157206996	1806346	1863355		NC_000006.12:157206995:T:G	single nucleotide variant	missense variant	Likely pathogenic	Feb 2, 2022	criteria provided, single submitter
NM_001374828.1(ARID1B):c.6263T>C (p.Met2088Thr)	ARID1B	M2048T, M1255T, M1952T, M2035T, M2088T	Marfanoid habitus and intellectual disability|Coffin-Siris syndrome 1	VCV000689678	6	157528169	6	157207035	689678	677356	rs1583516082	NC_000006.12:157207034:T:C	single nucleotide variant	missense variant	Likely pathogenic	Aug 1, 2021	criteria provided, multiple submitters, no conflicts
NM_001374828.1(ARID1B):c.6461T>C (p.Ile2154Thr)	ARID1B	I1321T, I2101T, I2114T, I2154T	not provided	VCV001254408	6	157528367	6	157207233	1254408	1244342	rs2128397101	NC_000006.12:157207232:T:C	single nucleotide variant	missense variant	Likely pathogenic	Jul 14, 2021	criteria provided, single submitter
NM_001374828.1(ARID1B):c.6464C>T (p.Ser2155Phe)	ARID1B	S2032F, S1322F, S2102F, S2115F, S2155F	not provided	VCV000265517	6	157528370	6	157207236	265517	259840	rs886039594	NC_000006.12:157207235:C:T	single nucleotide variant	missense variant	Likely pathogenic	Jan 6, 2016	criteria provided, single submitter
NM_001374828.1(ARID1B):c.6493G>A (p.Glu2165Lys)	ARID1B	E2042K, E1332K, E2112K, E2125K, E2165K	not provided	VCV000420932	6	157528399	6	157207265	420932	406843	rs1064794799	NC_000006.12:157207264:G:A	single nucleotide variant	missense variant	Likely pathogenic	Jun 4, 2018	criteria provided, single submitter
NM_001374828.1(ARID1B):c.6617T>C (p.Leu2206Pro)	ARID1B	L1373P, L2153P, L2166P, L2206P	Coffin-Siris syndrome 1	VCV000974620	6	157528523	6	157207389	974620	962916	rs1794550318	NC_000006.12:157207388:T:C	single nucleotide variant	missense variant	Likely pathogenic	Jun 25, 2020	criteria provided, single submitter
NM_001374828.1(ARID1B):c.6775T>C (p.Ser2259Pro)	ARID1B	S2136P, S1426P, S2206P, S2219P, S2259P	not provided	VCV000384093	6	157528681	6	157207547	384093	368990	rs1057521854	NC_000006.12:157207546:T:C	single nucleotide variant	missense variant	Likely pathogenic	Feb 20, 2016	criteria provided, single submitter
